# Supplementary material for: Assessment of Human Exposure to Five Alternaria Mycotoxins in China by Biomonitoring Approach
Source: Toxins (Basel). 2021 Oct 28;13(11):762. doi: 10.3390/toxins13110762 (PMC8625692; doi:10.3390/toxins13110762)
Supplement: Supplementary file 1 [file toxins-13-00762-s001.zip]

Archive with 1 entries (1 files):
- toxins-1395720-supplementary.pdf
